# Supplementary material for: A 3D SVZonChip Model for In Vitro Mimicry of the Subventricular Zone Neural Stem Cell Niche
Source: Bioengineering (Basel). 2025 May 23;12(6):562. doi: 10.3390/bioengineering12060562 (PMC12189603; doi:10.3390/bioengineering12060562)
Supplement: Supplementary file 1 [file bioengineering-12-00562-s001.zip]

Archive with 4 entries (4 files):
- supplementary video 1 upper view -ependymal (x60) (videoS1).avi
- supplementary video 2 bottom view-progenitor (x60) (video S2).avi
- Supplemented Figures.pdf
- supplemented video 3 (video S3) .avi
